# Supplementary material for: High-Sensitivity Sensor for Palladium Detection in Organic Solvent
Source: Int J Mol Sci. 2025 Jun 11;26(12):5613. doi: 10.3390/ijms26125613 (PMC12193551; doi:10.3390/ijms26125613)
Supplement: Supplementary file 1 [file ijms-26-05613-s001.zip]

Archive with 1 entries (1 files):
- ijms-3652213-supplementary.pdf
